# Supplementary material for: The Relationship between Pain and Spasticity and Tell-Tale Signs of Pain in Children with Cerebral Palsy
Source: Toxins (Basel). 2023 Feb 13;15(2):152. doi: 10.3390/toxins15020152 (PMC9967793; doi:10.3390/toxins15020152)
Supplement: Supplementary file 1 [file toxins-15-00152-s001.zip]

Archive with 1 entries (1 files):
- toxins-2098190-supplementary.pdf
